# Supplementary material for: KCNQ2 Selectivity Filter Mutations Cause Kv7.2 M-Current Dysfunction and Configuration Changes Manifesting as Epileptic Encephalopathies and Autistic Spectrum Disorders
Source: Cells. 2022 Mar 5;11(5):894. doi: 10.3390/cells11050894 (PMC8909571; doi:10.3390/cells11050894)
Supplement: Supplementary file 1 [file cells-11-00894-s001.zip]

Archive with 3 entries (2 files):
- cells-1445147-supplementary/
- cells-1445147-supplementary/Supplementary Figure S1.pdf
- cells-1445147-supplementary/Supplementary Table S1.pdf
